# Supplementary material for: Pho dynamically interacts with Spt5 to facilitate transcriptional switches at the hsp70 locus
Source: Epigenetics Chromatin. 2017 Dec 6;10:57. doi: 10.1186/s13072-017-0166-9 (PMC5718073; doi:10.1186/s13072-017-0166-9)
Supplement: Supplementary file 8 — Additional file 8: Table S2. Amount of antibody used per IP in ChIP. [file 13072_2017_166_MOESM8_ESM.xlsx]

## Sheet: Sheet1
Additional File 8: Antibodies used for ChIP-qPCR
Antibody	Source	Amount used/IP
α-mouse RNA polymerase II CTD repeat	Abcam, ab817	5μg
α-rabbit RNA polymerase II CTD repeat phospho S2	Abcam, ab5408	5μg
α-rat RNA polymerase II CTD repeat phosphor S2	Activ Motif, Cat#61083	5μg
α-rabbit Polyhomeotic	Paro lab	1:100 dilution
α-rabbit HSF	John Lis lab	2μl
α-mouse FLAG	Sigma, F1804	5μg
α-rabbit Pleiohometic	Muller Lab	1:100 dilution
